# Supplementary material for: RED-ML: a novel, effective RNA editing detection method based on machine learning
Source: Gigascience. 2017 Mar 2;6(5):1–8. doi: 10.1093/gigascience/gix012 (PMC5467039; doi:10.1093/gigascience/gix012)
Supplement: TableS1-10.xlsx [file gix012_TableS1-10.xlsx]

## Sheet: TableS1-S3
Table S1. RNA-seq datasets for RNA editing detection.
Sample	SampleType	Platform	Type	MappingReads	Readlength(bp)
YH	Cell line	Illumina	PE	190213953	90
CH24T	Tumor tissue	Illumina	PE	128093258	90
CH62T	Tumor tissue	Illumina	PE	82118897	90
Hela	Cell line	Illumina	PE	69076300	90
Table S2. Proton datasets for RNA editing validation.
Sample	SampleType	Platform	Type	MappingReads	MappingBase
CH24T	Tumor tissue	Proton	SE	12241999	1469475549
CH62T	Tumor tissue	Proton	SE	4431644	494329423
Hela	Cell line	Proton	SE	22017030	1109846468
YH	Cell line	Proton	SE	19511127	2763595930
Table S3. WGS datasets for genomic variant evaluation.
Sample	SampleType	Platform	Type	MappingReads	Readlength(bp)
YH	Tumor tissue	Illumina	PE	1218179028	90
CH24T	Tumor tissue	Illumina	PE	2102993041	90
CH62T	Cell line	Illumina	PE	1948668132	90

## Sheet: TableS4
Table S4. The definitions of 28 selected features.
Variation	log(1+n), where n is the number of reads that support variant allele.
Frequency	The editing frequency, which is the propotion of reads supporting variant allele.
mfre	min(1-f, 0.9), where f is the editing frequency
Quality	The mean of sequencing base quality which support variant allele.
Bino	If the variation site has passed the binomial test, the value is 1; otherwise it is 0.
Ref_End1	log(1+n), where n is the number of reads that support the reference allele and the base is located in the end regions of those reads.
Ref_Mid2	log(1+n), where n is the number of reads which support the reference allele and the base is located in middle of those reads.
Alt_End	log(1+n), where n is the number of reads that support the variant allele and the base is located in the end regions of those reads.
Alt_Mid	log(1+n), where n is the number of reads which support the reference allele and the base is located in middle of those reads.
End_p	The p value of fisher exactly test according to whether the base is located in the end of reads and the reads support variation or reference.
End_ratio8	The formula is as below.
Ref_Minus3	log(1+n), where n is the number of reads which support the reference allele and those reads are from minus.
Ref_Plus4	log(1+n), where n is the number of reads which support the reference allele and those reads are from plus.
Alt_Minus	log(1+n), where n is the number of reads which support the variant allele and those reads are from minus.
Alt_Plus	log(1+n), where n is the number of reads which support the variant allele and those reads are from plus.
Strandbias_p	The p value of fisher exactly test according to whether the reads support minus or plus and the reads support variation or reference.
Strandbias_ratio9	The formula is as below.
Homopolymer5	The length of homopolymer.
Simplerepeat	If the variation site located in simple repeat database, the value is 1; otherwise the value is 0.
LeftBase6	According to the variation base and the upstream base.
RightBase7	According to the variation base and the downstream base.
AG	If the mutation type is A to G or T to C, the value is 1; otherwise the value is 0.
Alu	If he variation site located in Alu region, the value is 1; otherwise the value is 0.
motif	If the base of editing site is A,the downstream base is G but the upstream base is not G, the value of motif is 1; otherwise the value is 0.
DBSNP	If the variation site is located in SNP database,the value is 1; otherwise the value is 0.
end_c	The proportion of the supporting reads (for the vairation allele) that are located in the end region.
sb_c	The proportion of the supporting reads (for the vairation allele) that are mapping to minus.
highfre	If the mutation frequency equal 1, the value is 1; otherwise the value is 0.
1 End：The base is located in the region of 5bp 5'reads or 10bp 3' reads.
2 Mid：The base is not located in end of reads region.
3 Plus: The reads mapping to the forward strand.
4 Minus: The reads mapping to the reverse strand.
5 Homopolymer : The homopolymer is a sequence of identical bases, like AAAAA.
6left is "AA" leftvalue = 1;
left is "AT" leftvalue = 2;
left is "AC" leftvalue = 3;
left is "AG" leftvalue = 4;
left is "TA" leftvalue = 5;
left is "TT" leftvalue = 6;
left is "TC" leftvalue = 7;
left is "TG" leftvalue = 8;
left is "CA" leftvalue = 9;
left is "CT" leftvalue = 10;
left is "CC" leftvalue = 11;
left is "CG" leftvalue = 12;
left is "GA" leftvalue = 13;
left is "GT" leftvalue = 14;
left is "GC" leftvalue = 15;
left is "GG" leftvalue = 16;
7right is "AA" rightvalue = 1;
right is "AT" rightvalue = 2;
right is "AC" rightvalue = 3;
right is "AG" rightvalue = 4;
right is "TA" rightvalue = 5;
right is "TT" rightvalue = 6;
right is "TC" rightvalue = 7;
right is "TG" rightvalue = 8;
right is "CA" rightvalue = 9;
right is "CT" rightvalue = 10;
right is "CC" rightvalue = 11;
right is "CG" rightvalue = 12;
right is "GA" rightvalue = 13;
right is "GT" rightvalue = 14;
right is "GC" rightvalue = 15;
right is "GG" rightvalue = 16;
8If Alt_Reads(mid) or Ref_Reads(mid) or (Ref_Reads(end)/Ref_Reads(mid) equal 0, the value of End_ratio is 10. if End_ratio is larger 10, the End_ratio is also is 10.
9If Alt_Reads(plus) or Ref_Reads(plus) or (Ref_Reads(minus)/Ref_Reads(plus) equal 0, the value of End_ratio is 10. if Strandbias_ratio is larger 10, the Strandbias_ratio is also is 10.

## Sheet: TableS5
Table S5.1. The basic information of RNA editing sites detected by RED-ML based on BWA.
Samples	Editing	Alu	A->G	Validation_rate	Validation_number
YH	162356	0.936269	0.946676	0.862305	4534
CH24T	49572	0.76033	0.93499	0.938144	1456
CH62T	39228	0.773877	0.855905	0.932907	292
Hela	27729	0.625816	0.828824	0.941598	2757
Table S5.2. The basic information of RNA editing sites detected by RED-ML based on Tophat2.
Samples	Editing	Alu	A->G	Validation_rate	Validation_number
YH	91679	0.961714	0.929542	0.782835	1651
CH24T	23677	0.82747	0.938315	0.932039	480
CH62T	11182	0.769361	0.930751	0.944444	68
Hela	17948	0.725708	0.747968	0.821183	597

## Sheet: TableS6
Table S6. The result of validation by MS.
Sample	Chrosome	Position	Type	MS	Ref	Depth	Ref_Sup	Alt_Sup	Frequency	Mutation	Gene	Strand	Alu	Region
CH24T	chr1	151192962	TP	A	G	10	5	5	0.5	A->G	PIP5K1A	+	Alu	intronic
CH24T	chr2	101745688	TP	T	C	32	14	18	0.5625	A->G	TBC1D8	-	Alu	intronic
CH24T	chr3	37354600	FP	A	G	18	7	11	0.611111	A->G	GOLGA4	+	Alu	intronic
CH24T	chr4	40521192	TP	T	C	9	1	8	0.888889	A->G	RBM47	-	Alu	intronic
CH24T	chr4	74069017	TP	T	C	4	1	3	0.75	A->G	ANKRD17	-	non-Alu	intronic
CH24T	chr5	32398889	TP	T	C	11	3	8	0.727273	A->G	ZFR	-	Alu	intronic
CH24T	chr5	32433501	TP	T	C	21	7	14	0.666667	A->G	ZFR	-	non-Alu	intronic
CH24T	chr5	32433511	TP	T	C	27	7	20	0.740741	A->G	ZFR	-	non-Alu	intronic
CH24T	chr5	32433522	TP	T	C	29	16	13	0.448276	A->G	ZFR	-	non-Alu	intronic
CH24T	chr5	79466772	TP	T	C	36	28	8	0.222222	A->G	SERINC5	-	Alu	intronic
CH24T	chr8	11712983	TP	T	C	7	2	5	0.714286	A->G	CTSB	-	Alu	intronic
CH24T	chr10	103571427	TP	T	C	32	18	14	0.4375	A->G	MGEA5	-	Alu	intronic
CH24T	chr12	118769809	FP	T	C	16	6	10	0.625	A->G	TAOK3	-	Alu	intronic
CH24T	chr13	33099775	TP	T	C	25	6	19	0.76	A->G	N4BP2L2	-	Alu	intronic
CH24T	chr14	21733896	TP	T	C	12	1	11	0.916667	A->G	HNRNPC	-	Alu	intronic
CH24T	chr14	36187170	FP	T	C	20	13	7	0.35	A->G	RALGAPA1P	-	non-Alu	ncRNA_intronic
CH24T	chr16	31134851	TP	A	G	7	1	6	0.857143	A->G	KAT8	+	Alu	intronic
CH24T	chr17	40470044	TP	T	C	15	10	5	0.333333	A->G	STAT3	-	Alu	intronic
CH24T	chr17	42536118	TP	T	C	32	10	22	0.6875	A->G	GPATCH8	-	Alu	intronic
CH24T	chrX	76799369	TP	T	C	12	2	10	0.833333	A->G	ATRX	-	non-Alu	intronic
CH62T	chr1	8545177	FP	T	C	17	13	4	0.235294	A->G	RERE	-	Alu	intronic
CH62T	chr1	151192962	TP	A	G	9	4	5	0.555556	A->G	PIP5K1A	+	Alu	intronic
CH62T	chr3	37294713	TP	A	G	9	3	6	0.666667	A->G	GOLGA4	+	Alu	intronic
CH62T	chr5	15787134	TP	A	G	12	6	6	0.5	A->G	FBXL7	+	non-Alu	intronic
CH62T	chr5	32433501	TP	T	C	20	6	14	0.7	A->G	ZFR	-	non-Alu	intronic
CH62T	chr5	32433511	TP	T	C	24	5	19	0.791667	A->G	ZFR	-	non-Alu	intronic
CH62T	chr5	32433522	TP	T	C	28	15	13	0.464286	A->G	ZFR	-	non-Alu	intronic
CH62T	chr5	55249739	TP	T	C	13	4	9	0.692308	A->G	IL6ST	-	Alu	intronic
CH62T	chr5	79466772	TP	T	C	11	6	5	0.454545	A->G	SERINC5	-	Alu	intronic
CH62T	chr8	11712983	TP	T	C	23	7	16	0.695652	A->G	CTSB	-	Alu	intronic
CH62T	chr8	38158688	TP	T	C	7	1	6	0.857143	A->G	WHSC1L1	-	Alu	intronic
CH62T	chr10	103571427	TP	T	C	32	16	16	0.5	A->G	MGEA5	-	Alu	intronic
CH62T	chr10	104883302	TP	T	C	17	13	4	0.235294	A->G	NT5C2	-	non-Alu	intronic
CH62T	chr13	33084839	FP	T	C	8	2	6	0.75	A->G	N4BP2L2	-	Alu	intronic
CH62T	chr15	64842064	TP	A	G	18	13	5	0.277778	A->G	ZNF609	+	Alu	intronic
CH62T	chr16	67112269	TP	A	G	7	4	3	0.428571	A->G	CBFB	+	Alu	intronic
CH62T	chr17	40470044	TP	T	C	23	10	13	0.565217	A->G	STAT3	-	Alu	intronic
CH62T	chr17	42536118	TP	T	C	27	12	15	0.555556	A->G	GPATCH8	-	Alu	intronic
CH62T	chrX	76799369	TP	T	C	39	10	29	0.74359	A->G	ATRX	-	non-Alu	intronic
CH62T	chrY	15496975	TP	T	C	28	21	7	0.25	A->G	UTY	-	Alu	intronic

## Sheet: TableS7
Table S7.1. The running time and max memory of RED-ML.
Sample	Pileup_time	ML_time	Max_mem
CH24T	13h14m	13m	5G
CH62T	6h16m	11m	5G
YH	14h15m	15m	5G
Hela	6h59m	10m	5G
Table S7.2. The total of running time for RED-ML and RES-Scanner.
Sample	RED-ML	RES-Scanner
CH24T	7h40m	44h06m
CH62T	5h35m	46h14m
YH	16h25m	93h28m
Hela	7h13m	45h05m

## Sheet: TableS8
Table S8. The modification of RES-Scanner.
Features	RES-Scanner（Tophat2）	RES-scanner（BWA）
Alignment	Tophat2	BWA
Bam processing	PCR removed and Unique mapping	PCR removed and Unique mapping
Reads End	5' 5bp and 3' 10bp	5' 10bp and 3' 6bp
Frequency	0.1	0.05
Base quality	20	30
Mapping quality	20	20
RNA Depth	4	3
DNA Depth	4	10
Variation_Reads_support	3	3
Splicing	5	6
Realignment	BWA	BLAT
Homopolymer	5	5
Repeat region	SimpleRepeat database	Copy number vriation
Binomial	YES	YES
RefinedDepth	The proportion of reads supported variation base which located in middle relative to variation reads is larger 0.1.	The minimum number of reads supported variation bases which located in the middle is larger 1.
SNP	Pileup (4,2); Known SNP list	Bayesian model; Known SNP list
StrandBias	YES	No

## Sheet: TableS9
Table S8. cDNA libraries were made by TruePrepTM DNA Library Prep Kit V2 (Vazyme) with modification; the adapters and primers were changed to fit the Ion Proton sequencer (Life technology).
Oligo name	Sequence
Tn5MErev:	5’-Phos-CTGTCTCTTATACACATCT-3’
Tn5ME-A-Ion:	5’- GCTGGCTGACGGGATAGATGTGTATAAGAGACAG -3’
Tn5ME-P-Ion:	5’- TGGGCAGTCGGTGATAGATGTGTATAAGAGACAG -3’
IonPrimer-P:	5’- CCACTACGCCTCCGCTTTC -3’
IonPrimer-A:	5’- CCATCTCATCCCTGCGTGTC -3’
IonAdapter-P:	5’-CCACTACGCCTCCGCTTTCCTCTCTATGGGCAGTCGGTGAT -3’
IonAdapter-A:	5’-CCATCTCATCCCTGCGTGTCTCCGACTCAG[index]GATGCTGGCTG ACGGGAT-3’
12 index	AGCAATGG, ATCCGAAG, ATGATGAG, CAGGAGCG, CCGAGCTG, CCTGTTGG, CCTTGAAG, CTACGTGG, CTCTTACG, GAAGGTAG, GAGACTTG, GATCTCTG

## Sheet: TableS10
Feature	Weights	Abs_Weights
var_reads	0.92126	0.92126
fre	4.48446	4.48446
mfre	6.52573	6.52573
bqua	3.98407	3.98407
bino	6.88266	6.88266
ref_end	-2.72962	2.72962
ref_mid	-2.78176	2.78176
alt_end	2.81668	2.81668
end_c	-3.42229	3.42229
alt_mid	0.223837	0.223837
end_p	0.236918	0.236918
endratio	-1.0939	1.0939
ref_minus	-4.31549	4.31549
ref_plus	-1.61273	1.61273
alt_minus	3.72131	3.72131
alt_plus	-0.502544	0.502544
sb_c	-1.91214	1.91214
strandbias_p	0.0564342	0.0564342
strandbiasratio	-1.19398	1.19398
homolen	-5.1972	5.1972
sr	-2.21455	2.21455
leftvalue	-0.175504	0.175504
rightvalue	-1.4427	1.4427
AG	8.01143	8.01143
alu	1.25381	1.25381
motif	0.392413	0.392413
snpvalue	-7.32526	7.32526
highfre	-5.63129	5.63129
